# Supplementary material for: Recombinant Oxidase from Armillaria tabescens as a Potential Tool for Aflatoxin B1 Degradation in Contaminated Cereal Grain
Source: Toxins (Basel). 2023 Nov 30;15(12):678. doi: 10.3390/toxins15120678 (PMC10747862; doi:10.3390/toxins15120678)
Supplement: Supplementary file 1 [file toxins-15-00678-s001.zip]

Archive with 1 entries (1 files):
- toxins-2725608-supplementary.pdf
